# Supplementary material for: MOUSSE: Multi-Omics Using Subject-Specific SignaturEs
Source: Cancers (Basel). 2021 Jul 8;13(14):3423. doi: 10.3390/cancers13143423 (PMC8304726; doi:10.3390/cancers13143423)
Supplement: Supplementary file 1 [file cancers-13-03423-s001.zip]

Archive with 3 entries (3 files):
- FiorentinoEtAl_SupplementaryData1.pdf
- FiorentinoEtAl_SupplementaryData2.zip
- FiorentinoEtAl_SupplementaryData3.zip
